# Supplementary material for: Analytical and Clinical Validation of Action PharmaKitDx: A Comprehensive NGS Panel for the Identification of Pharmacogenetic Variants in Diverse Populations
Source: Pharmaceuticals (Basel). 2026 Apr 1;19(4):568. doi: 10.3390/ph19040568 (PMC13119443; doi:10.3390/ph19040568)
Supplement: Supplementary file 1 [file pharmaceuticals-19-00568-s001.zip]

Archive with 1 entries (1 files):
- pharmaceuticals-4188721-supplementary.xlsx
